# Supplementary material for: Synthesis, crystal structure and charge-distribution validation of a new alluaudite-type phosphate, Na2.22Mn0.87In1.68(PO4)3
Source: Acta Crystallogr E Crystallogr Commun. 2020 Jul 31;76(Pt 8):1369–72. doi: 10.1107/S2056989020010191 (PMC7405582; doi:10.1107/S2056989020010191)
Supplement: Supplementary file 1 [file e-76-01369-sup1.cif]

##############################################################################
#                                                                            #
# This CIF contains the data in a paper accepted for publication in          #
# Acta Crystallographica Section E. It conforms to the requirements of       #
# Notes for Authors for Acta Crystallographica Section E, and has been       #
# peer reviewed under the auspices of the IUCr Commission on Journals.       #
#                                                                            #
# Full details of the Crystallographic Information File format               #
# are given in the paper "The Crystallographic Information File (CIF):       #
# a New Standard Archive File for Crystallography" by S. R. Hall, F. H.      #
# Allen and I. D. Brown [Acta Cryst. (1991), A47, 655-685].                  #
#                                                                            #
# The current version of the core CIF dictionary is obtainable from          #
# ftp://ftp.iucr.org/pub/cif_core.dic.                                       #
#                                                                            #
# Software is freely available for graphical display of the structure(s)     #
# in this CIF. For information consult the CIF software page                 #
# http://www.iucr.org/resources/cif/software.                                #
#                                                                            #
# This file may be used for bona fide research purposes within the           #
# scientific community so long as proper attribution is given to the journal # 
# article from which it was obtained.                                        #
#                                                                            #
##############################################################################
data_global
_audit_creation_method     'from SHELXL-97'
_journal_date_recd_electronic     2020-05-25
_journal_date_accepted     2020-07-23
_journal_name_full     'Acta Crystallographica, Section E'
_journal_year     2020
_journal_volume     76
_journal_issue      8
_journal_page_first     1369
_journal_page_last     1372
_journal_paper_category     GI
_journal_paper_doi     10.1107/S2056989020010191
_journal_coeditor_code     WM5566
_publ_contact_author_name     'Badri, Abdessalem'
_publ_contact_author_address
;
Laboratory of Interfacial and Advanced Materials,
Faculty of Sciences,
University of Monastir, 5019
Monastir, Tunisia.
;
_publ_contact_author_email     badri_abdessalem@yahoo.fr
_publ_contact_author_fax     '+21673500278'
_publ_contact_author_phone     '+21673500279'
_publ_section_title
;
Synthesis, crystal structure and charge-distribution validation of a new
alluaudite-type phosphate, Na~2.22~Mn~0.87~In~1.68~(PO~4~)~3~
;
loop_
    _publ_author_name
    _publ_author_address
    'Badri, Abdessalem'
;
Laboratory of Interfacial and Advanced Materials,
Faculty of Sciences (FSM),
University of Monastir, Monastir 5000,
Tunisia.
;
    'Alvarez-Serrano, Inmaculada'
;
Departamento de Qu\'imica Inorg\'anica,
Facultad de Ciencias Qu\'imicas,
Universidad Complutense, 28040 Madrid,
Spain.
;
    'Luisa L\'opez, Mar\'ia'
;
Departamento de Qu\'imica Inorg\'anica,
Facultad de Ciencias Qu\'imicas,
Universidad Complutense, 28040 Madrid,
Spain.
;
    'Ben Amara, Mongi'
;
Laboratory of Interfacial and Advanced Materials,
Faculty of Sciences (FSM),
University of Monastir, Monastir 5000,
Tunisia.
;
_publ_section_synopsis
;
The title compound crystallizes in the alluaudite structure type. Its
three-dimensional framework includes channels in which partially occupied
sodium cations are situated.
;
data_I
_audit_creation_method     'WinGX routine CIF_UPDATE'
_chemical_name_systematic
;
Sodium manganese indium tris(phosphate) (2.22/0.87/1.68)
;
_chemical_formula_moiety     'In1.68 Mn0.87 Na2.22 O12 P3'
_chemical_formula_sum     'In1.68 Mn0.87 Na2.22 O12 P3'
_chemical_formula_iupac     'Na2.22 Mn0.87 In1.68 (P O4)3'
_chemical_formula_weight     575.82
_chemical_compound_source     'synthesis as described'
_symmetry_cell_setting     monoclinic
_symmetry_space_group_name_H-M     'C 2/c'
_symmetry_space_group_name_Hall     '-C 2yc'
loop_
    _symmetry_equiv_pos_as_xyz
    'x, y, z'
    '-x, y, -z+1/2'
    'x+1/2, y+1/2, z'
    '-x+1/2, y+1/2, -z+1/2'
    '-x, -y, -z'
    'x, -y, z-1/2'
    '-x+1/2, -y+1/2, -z'
    'x+1/2, -y+1/2, z-1/2'
_cell_length_a     12.412(2)
_cell_length_b     12.855(2)
_cell_length_c     6.5990(10)
_cell_angle_alpha     90
_cell_angle_beta     114.727(2)
_cell_angle_gamma     90
_cell_volume     956.4(3)
_cell_formula_units_Z     4
_cell_measurement_reflns_used     25
_cell_measurement_theta_min     3.1695
_cell_measurement_theta_max     28.889
_cell_measurement_temperature     293(2)
_exptl_crystal_description     prism
_exptl_crystal_colour     brown
_exptl_crystal_size_max     0.29
_exptl_crystal_size_mid     0.17
_exptl_crystal_size_min     0.11
_exptl_crystal_density_diffrn     4.115
_exptl_crystal_density_method     'not measured'
_exptl_crystal_F_000     1100
_exptl_absorpt_coefficient_mu     5.810
_exptl_absorpt_correction_type     refdelf
_exptl_absorpt_process_details
;
(Parkin <i>et al.</i>, 1995)
;
_exptl_absorpt_correction_T_min     0.1778
_exptl_absorpt_correction_T_max     0.2223
_diffrn_ambient_temperature     293(2)
_diffrn_radiation_type     MoK\a
_diffrn_radiation_wavelength     0.71073
_diffrn_radiation_monochromator     graphite
_diffrn_measurement_device_type     'Nonius Kappa CCD diffractometer'
_diffrn_measurement_method     'non-profiled \w/2\t scans'
_diffrn_reflns_number     1183
_diffrn_reflns_av_R_equivalents     0.0336
_diffrn_reflns_av_unetI/netI     0.019
_diffrn_reflns_theta_min     2.403
_diffrn_reflns_theta_max     28.889
_diffrn_reflns_theta_full     25.242
_diffrn_measured_fraction_theta_max     0.941
_diffrn_measured_fraction_theta_full     1
_diffrn_reflns_limit_h_min     -16
_diffrn_reflns_limit_h_max     14
_diffrn_reflns_limit_k_min     0
_diffrn_reflns_limit_k_max     16
_diffrn_reflns_limit_l_min     0
_diffrn_reflns_limit_l_max     8
_diffrn_standards_number     2
_diffrn_standards_interval_time     120
_diffrn_standards_decay_%     -2
_reflns_number_total     1183
_reflns_number_gt     1172
_reflns_threshold_expression     'I > 2\s(I)'
_refine_ls_structure_factor_coef     Fsqd
_refine_ls_matrix_type     full
_refine_ls_R_factor_all     0.0215
_refine_ls_R_factor_gt     0.0212
_refine_ls_wR_factor_gt     0.0534
_refine_ls_wR_factor_ref     0.0535
_refine_ls_goodness_of_fit_ref     1.308
_refine_ls_restrained_S_all     1.306
_refine_ls_number_reflns     1183
_refine_ls_number_parameters     102
_refine_ls_number_restraints     3
_refine_ls_hydrogen_treatment     undef
_refine_ls_weighting_scheme     calc
_refine_ls_weighting_details
              'w=1/[\s^2^(Fo^2^)+(0.0135P)^2^+7.1094P] where P=(Fo^2^+2Fc^2^)/3'
_atom_sites_solution_primary     direct
_refine_ls_shift/su_max     0.023
_refine_ls_shift/su_mean     0.001
_refine_diff_density_max     0.731
_refine_diff_density_min     -0.828
_refine_ls_extinction_method     none
loop_
    _atom_type_symbol
    _atom_type_description
    _atom_type_scat_dispersion_real
    _atom_type_scat_dispersion_imag
    _atom_type_scat_source
    O O 0.0106 0.006 'International Tables Vol C Tables 4.2.6.8 and 6.1.1.4'
    Na Na 0.0362 0.0249 'International Tables Vol C Tables 4.2.6.8 and 6.1.1.4'
    P P 0.1023 0.0942 'International Tables Vol C Tables 4.2.6.8 and 6.1.1.4'
    Mn Mn 0.3368 0.7283 'International Tables Vol C Tables 4.2.6.8 and 6.1.1.4'
    In In -0.7276 1.31 'International Tables Vol C Tables 4.2.6.8 and 6.1.1.4'
_computing_data_collection
;
<i>KappaCCD Server Software</i> (Nonius, 1997)
;
_computing_cell_refinement
;
HKL SCALEPACK (Otwinovski & Minor, 1997)
;
_computing_data_reduction
;
HKL DENZO (Otwinovski & Minor, 1997)
;
_computing_structure_solution
;
SIR92 (Altomare <i>et al.</i>,  1993)
;
_computing_structure_refinement
;
<i>SHELXL2018/3 (Sheldrick, 2015)</i>
;
_computing_molecular_graphics
;
Ortep-3 for Windows (Farrugia, 2012) and DIAMOND (Brandenburg,
1999)
;
_computing_publication_material
;
WinGX (Farrugia, 2012)
;
loop_
    _atom_site_type_symbol
    _atom_site_label
    _atom_site_fract_x
    _atom_site_fract_y
    _atom_site_fract_z
    _atom_site_U_iso_or_equiv
    _atom_site_adp_type
    _atom_site_calc_flag
    _atom_site_occupancy
    _atom_site_disorder_assembly
    _atom_site_disorder_group
    Na Na1 0.492(3) 0.003(3) 0.013(5) 0.017(2) Uani d 0.5 . .
    Na Na2 0 -0.0079(4) 0.75 0.0586(13) Uani d 0.7676(17) . .
    Mn Mn 0.5 0.22924(8) 0.25 0.0128(2) Uani d 0.5438(14) . .
    Na Na 0.5 0.22924(8) 0.25 0.0128(2) Uani d 0.4562(14) . .
    In In 0.22327(2) 0.15486(2) 0.64458(4) 0.00781(9) Uani d 0.8443(5) . .
    Mn Mn1 0.22327(2) 0.15486(2) 0.64458(4) 0.00781(9) Uani d 0.1557(5) . .
    P P1 0.5 0.21702(9) 0.75 0.0075(2) Uani d 1 . .
    O O11 0.5471(2) 0.2867(2) 0.9611(4) 0.0138(5) Uani d 1 . .
    O O12 0.4072(2) 0.14288(19) 0.7683(4) 0.0140(5) Uani d 1 . .
    P P2 0.23767(7) 0.10662(6) 1.13105(13) 0.00841(17) Uani d 1 . .
    O O21 0.1736(3) 0.0029(2) 1.1238(4) 0.0172(5) Uani d 1 . .
    O O22 0.2293(2) 0.17542(19) 1.3198(4) 0.0112(5) Uani d 1 . .
    O O23 0.1663(2) 0.16388(19) 0.9065(4) 0.0139(5) Uani d 1 . .
    O O24 0.3668(2) 0.0921(2) 1.1731(5) 0.0206(6) Uani d 1 . .
loop_
    _atom_site_aniso_label
    _atom_site_aniso_U_11
    _atom_site_aniso_U_22
    _atom_site_aniso_U_33
    _atom_site_aniso_U_12
    _atom_site_aniso_U_13
    _atom_site_aniso_U_23
    Na1 0.023(7) 0.013(3) 0.012(5) 0.004(4) 0.005(3) -0.002(3)
    Na2 0.027(2) 0.073(3) 0.055(3) 0 -0.0025(19) 0
    Mn 0.0146(5) 0.0121(5) 0.0141(5) 0 0.0083(4) 0
    Na 0.0146(5) 0.0121(5) 0.0141(5) 0 0.0083(4) 0
    In 0.00802(13) 0.00782(13) 0.00813(14) 0.00050(8) 0.00390(10) 0.00093(8)
    Mn1 0.00802(13) 0.00782(13) 0.00813(14) 0.00050(8) 0.00390(10) 0.00093(8)
    P1 0.0062(5) 0.0092(5) 0.0055(5) 0 0.0008(4) 0
    O11 0.0097(11) 0.0174(12) 0.0121(11) 0.0005(9) 0.0024(9) -0.0062(9)
    O12 0.0083(11) 0.0139(12) 0.0184(13) -0.0007(9) 0.0042(10) 0.0045(9)
    P2 0.0131(4) 0.0069(4) 0.0063(4) 0.0012(3) 0.0051(3) 0.0005(3)
    O21 0.0287(14) 0.0080(11) 0.0163(13) 0.0006(10) 0.0108(11) 0.0008(9)
    O22 0.0154(12) 0.0105(11) 0.0081(11) -0.0003(9) 0.0053(9) -0.0005(9)
    O23 0.0232(13) 0.0120(12) 0.0079(11) 0.0027(9) 0.0079(10) 0.0021(9)
    O24 0.0201(14) 0.0249(14) 0.0206(14) 0.0084(11) 0.0124(11) 0.0071(11)
_geom_special_details
;
 All esds (except the esd in the dihedral angle between two l.s. planes)
 are estimated using the full covariance matrix.  The cell esds are taken
 into account individually in the estimation of esds in distances, angles
 and torsion angles; correlations between esds in cell parameters are only
 used when they are defined by crystal symmetry.  An approximate (isotropic)
 treatment of cell esds is used for estimating esds involving l.s. planes.
;
loop_
    _geom_bond_atom_site_label_1
    _geom_bond_atom_site_label_2
    _geom_bond_site_symmetry_2
    _geom_bond_distance
    _geom_bond_publ_flag
    Na1 O12 1_554 2.35(3) ?
    Na1 O12 5_656 2.38(3) ?
    Na1 O24 2_656 2.38(3) ?
    Na1 O24 6_554 2.45(3) ?
    Na1 O24 1_554 2.489(18) ?
    Na1 O24 5_656 2.811(17) ?
    Na1 O12 6 2.99(3) ?
    Na2 O21 . 2.510(3) ?
    Na2 O21 2_556 2.510(3) ?
    Na2 O21 6 2.616(3) ?
    Na2 O21 5_557 2.616(3) ?
    Na2 O23 2_556 2.901(5) ?
    Na2 O23 . 2.901(5) ?
    Na2 O11 4_546 2.928(6) ?
    Na2 O11 3_445 2.928(6) ?
    Mn O24 1_554 2.323(3) ?
    Mn O24 2_656 2.323(3) ?
    Mn O23 8 2.330(3) ?
    Mn O23 7_556 2.330(3) ?
    Mn O11 2_656 2.335(3) ?
    Mn O11 1_554 2.335(3) ?
    In O12 . 2.084(2) ?
    In O21 6 2.107(3) ?
    In O23 . 2.127(3) ?
    In O11 8_455 2.144(2) ?
    In O22 1_554 2.192(2) ?
    In O22 7_557 2.246(2) ?
    P1 O12 . 1.538(2) ?
    P1 O12 2_656 1.538(2) ?
    P1 O11 2_656 1.550(2) ?
    P1 O11 . 1.550(2) ?
    P2 O24 . 1.520(3) ?
    P2 O21 . 1.543(3) ?
    P2 O23 . 1.557(3) ?
    P2 O22 . 1.566(2) ?
loop_
    _geom_angle_atom_site_label_1
    _geom_angle_atom_site_label_2
    _geom_angle_atom_site_label_3
    _geom_angle_site_symmetry_1
    _geom_angle_site_symmetry_3
    _geom_angle
    _geom_angle_publ_flag
    O12 Na1 O12 1_554 5_656 172.0(8) ?
    O12 Na1 O24 1_554 2_656 100.6(13) ?
    O12 Na1 O24 5_656 2_656 80.8(10) ?
    Na1 Na1 O24 5_655 6_554 73(10) ?
    O12 Na1 O24 1_554 6_554 79.9(10) ?
    O12 Na1 O24 5_656 6_554 97.6(12) ?
    O24 Na1 O24 2_656 6_554 172.4(9) ?
    O12 Na1 O24 1_554 1_554 76.2(8) ?
    O12 Na1 O24 5_656 1_554 111.7(10) ?
    O24 Na1 O24 2_656 1_554 76.9(7) ?
    O24 Na1 O24 6_554 1_554 110.6(11) ?
    O12 Na1 O24 1_554 5_656 102.3(8) ?
    O12 Na1 O24 5_656 5_656 69.7(6) ?
    O24 Na1 O24 2_656 5_656 102.7(9) ?
    O24 Na1 O24 6_554 5_656 69.8(6) ?
    O24 Na1 O24 1_554 5_656 178.4(15) ?
    O12 Na1 O12 1_554 6 135.0(10) ?
    O12 Na1 O12 5_656 6 51.9(6) ?
    O24 Na1 O12 2_656 6 96.7(9) ?
    O24 Na1 O12 6_554 6 88.1(10) ?
    O24 Na1 O12 1_554 6 67.8(5) ?
    O24 Na1 O12 5_656 6 113.8(11) ?
    O21 Na2 O21 . 2_556 173.7(3) ?
    O21 Na2 O21 . 6 80.14(8) ?
    O21 Na2 O21 2_556 6 99.71(8) ?
    O21 Na2 O21 . 5_557 99.71(8) ?
    O21 Na2 O21 2_556 5_557 80.14(8) ?
    O21 Na2 O21 6 5_557 177.2(3) ?
    O21 Na2 O23 . 2_556 119.88(19) ?
    O21 Na2 O23 2_556 2_556 54.39(10) ?
    O21 Na2 O23 6 2_556 115.22(16) ?
    O21 Na2 O23 5_557 2_556 62.40(10) ?
    O21 Na2 O23 . . 54.39(10) ?
    O21 Na2 O23 2_556 . 119.88(19) ?
    O21 Na2 O23 6 . 62.40(10) ?
    O21 Na2 O23 5_557 . 115.22(16) ?
    O23 Na2 O23 2_556 . 80.89(17) ?
    O21 Na2 O11 . 4_546 115.83(18) ?
    O21 Na2 O11 2_556 4_546 70.36(11) ?
    O21 Na2 O11 6 4_546 84.12(12) ?
    O21 Na2 O11 5_557 4_546 98.43(14) ?
    O23 Na2 O11 2_556 4_546 123.11(7) ?
    O23 Na2 O11 . 4_546 145.71(9) ?
    O21 Na2 O11 . 3_445 70.36(11) ?
    O21 Na2 O11 2_556 3_445 115.83(18) ?
    O21 Na2 O11 6 3_445 98.43(14) ?
    O21 Na2 O11 5_557 3_445 84.12(12) ?
    O23 Na2 O11 2_556 3_445 145.72(9) ?
    O23 Na2 O11 . 3_445 123.11(7) ?
    O11 Na2 O11 4_546 3_445 51.21(13) ?
    O24 Mn O24 1_554 2_656 81.29(13) ?
    O24 Mn O23 1_554 8 164.09(10) ?
    O24 Mn O23 2_656 8 86.16(9) ?
    O24 Mn O23 1_554 7_556 86.16(9) ?
    O24 Mn O23 2_656 7_556 164.09(10) ?
    O23 Mn O23 8 7_556 107.74(13) ?
    O24 Mn O11 1_554 2_656 91.16(9) ?
    O24 Mn O11 2_656 2_656 117.37(9) ?
    O23 Mn O11 8 2_656 85.95(9) ?
    O23 Mn O11 7_556 2_656 72.40(9) ?
    O24 Mn O11 1_554 1_554 117.37(9) ?
    O24 Mn O11 2_656 1_554 91.16(9) ?
    O23 Mn O11 8 1_554 72.40(9) ?
    O23 Mn O11 7_556 1_554 85.95(9) ?
    O11 Mn O11 2_656 1_554 143.12(14) ?
    O12 In O21 . 6 101.37(10) ?
    O12 In O23 . . 111.59(10) ?
    O21 In O23 6 . 85.28(10) ?
    O12 In O11 . 8_455 159.80(10) ?
    O21 In O11 6 8_455 95.68(10) ?
    O23 In O11 . 8_455 80.34(10) ?
    O12 In O22 . 1_554 84.96(10) ?
    O21 In O22 6 1_554 100.43(10) ?
    O23 In O22 . 1_554 161.27(10) ?
    O11 In O22 8_455 1_554 81.35(9) ?
    O12 In O22 . 7_557 80.47(9) ?
    O21 In O22 6 7_557 176.57(10) ?
    O23 In O22 . 7_557 91.36(9) ?
    O11 In O22 8_455 7_557 83.08(9) ?
    O22 In O22 1_554 7_557 82.57(9) ?
    O12 P1 O12 . 2_656 103.4(2) ?
    O12 P1 O11 . 2_656 114.56(13) ?
    O12 P1 O11 2_656 2_656 107.48(14) ?
    O12 P1 O11 . . 107.48(14) ?
    O12 P1 O11 2_656 . 114.56(13) ?
    O11 P1 O11 2_656 . 109.4(2) ?
    O24 P2 O21 . . 112.98(16) ?
    O24 P2 O23 . . 111.62(15) ?
    O21 P2 O23 . . 107.34(15) ?
    O24 P2 O22 . . 109.88(15) ?
    O21 P2 O22 . . 107.94(14) ?
    O23 P2 O22 . . 106.81(14) ?
