# Supplementary material for: Synthesis, crystal structure and charge-distribution validation of a new alluaudite-type phosphate, Na2.22Mn0.87In1.68(PO4)3
Source: Acta Crystallogr E Crystallogr Commun. 2020 Jul 31;76(Pt 8):1369–72. doi: 10.1107/S2056989020010191 (PMC7405582; doi:10.1107/S2056989020010191)
Supplement: Supplementary file 2 [file e-76-01369-Isup2.hkl]

#
# h,k,l, Fc-squared, Fo-squared, sigma(Fo-squared), status flag
#
data_I
_shelx_title '    NaMnIn'
_shelx_refln_list_code          4
_shelx_F_calc_maximum      419.15
_exptl_crystal_F_000      1100.00
_reflns_d_resolution_high  0.7356

loop_
 _space_group_symop_operation_xyz
 'x, y, z'
 '-x, y, -z+1/2'
 'x+1/2, y+1/2, z'
 '-x+1/2, y+1/2, -z+1/2'
 '-x, -y, -z'
 'x, -y, z-1/2'
 '-x+1/2, -y+1/2, -z'
 'x+1/2, -y+1/2, z-1/2'

_cell_length_a    12.4120
_cell_length_b    12.8550
_cell_length_c     6.5990
_cell_angle_alpha  90.000
_cell_angle_beta  114.727
_cell_angle_gamma  90.000

_shelx_F_squared_multiplier     1.000

loop_
 _refln_index_h
 _refln_index_k
 _refln_index_l
 _refln_F_squared_calc
 _refln_F_squared_meas
 _refln_F_squared_sigma
 _refln_observed_status
   2   0   0      80270.45      87610.91      3679.43 o
   4   0   0     167132.39     165357.28      5218.54 o
   6   0   0       3358.07       4063.25       102.16 o
   8   0   0      32252.62      34508.85       808.85 o
  10   0   0       1548.81       1664.01        96.76 o
  12   0   0        760.09        947.62        55.93 o
  14   0   0      11110.21      10839.44       321.98 o
   1   1   0         12.41         18.10         1.84 o
   3   1   0      27431.82      28428.12       346.83 o
   5   1   0      40079.45      43859.16       459.05 o
   7   1   0      28671.96      30561.97       325.51 o
   9   1   0       7610.30       8115.99       114.82 o
  11   1   0      13832.89      13873.81       289.08 o
  13   1   0       6375.62       6644.56       137.23 o
   0   2   0      37364.63      33255.14       937.41 o
   2   2   0         77.50        143.75         7.30 o
   4   2   0      23423.57      23665.06       241.47 o
   6   2   0       2132.26       2229.37        29.63 o
   8   2   0       1062.09       1206.66        27.18 o
  10   2   0        925.89        998.91        38.44 o
  12   2   0         71.80        121.83        18.29 o
  14   2   0       3025.92       2851.82        77.74 o
   1   3   0         52.89        115.33        15.56 o
   3   3   0      28730.95      25853.44       271.15 o
   5   3   0      47197.77      44389.52       676.36 o
   7   3   0      60911.64      59457.11       618.22 o
   9   3   0      25441.44      25524.88       288.01 o
  11   3   0      47457.68      46399.18       728.12 o
  13   3   0      11033.58      10842.86       232.68 o
   0   4   0      40799.66      37223.34       956.63 o
   2   4   0     175690.22     148292.75      2252.62 o
   4   4   0       2594.82       2649.52        34.03 o
   6   4   0      72358.52      68294.35       711.61 o
   8   4   0        794.60        803.98        23.49 o
  10   4   0       3475.48       3595.42        69.75 o
  12   4   0       3665.71       3824.25        90.00 o
  14   4   0        492.21        456.18        32.87 o
   1   5   0        691.34        875.86        24.94 o
   3   5   0      21724.96      22250.54       236.49 o
   5   5   0       1709.12       1752.18        27.31 o
   7   5   0       2730.05       2645.80        38.15 o
   9   5   0       4168.09       4225.24        68.09 o
  11   5   0       2139.22       2137.41        59.40 o
  13   5   0       1573.95       1743.69        56.69 o
   0   6   0      80865.94      73203.95      4337.39 o
   2   6   0      57408.41      56717.68       768.45 o
   4   6   0      17756.00      17339.80       187.71 o
   6   6   0       4306.03       4330.20        55.48 o
   8   6   0        428.91        505.65        16.69 o
  10   6   0        982.06        949.25        30.73 o
  12   6   0       1770.55       1716.11        82.79 o
   1   7   0       5375.33       5431.59        91.82 o
   3   7   0      13542.53      14005.64       153.70 o
   5   7   0      50679.61      50763.41       533.97 o
   7   7   0       3803.03       3784.61        51.88 o
   9   7   0      27169.06      26975.83       422.65 o
  11   7   0       5954.51       5885.17       139.76 o
  13   7   0      14533.64      15168.50       311.33 o
   0   8   0      12470.54      12777.60       282.05 o
   2   8   0        161.03        166.93        15.21 o
   4   8   0       3353.06       3524.02        46.94 o
   6   8   0        145.74        184.73        10.64 o
   8   8   0       1751.89       1871.62        38.19 o
  10   8   0        531.22        585.92        27.63 o
  12   8   0       1154.62       1304.79        55.24 o
   1   9   0       7346.69       7713.69       129.54 o
   3   9   0        244.80        272.89        13.06 o
   5   9   0      24647.47      25100.49       361.61 o
   7   9   0       1065.98       1212.41        26.74 o
   9   9   0      24628.62      24612.35       390.00 o
  11   9   0       1671.34       1777.13        61.47 o
  13   9   0       9154.47       9905.08       270.54 o
   0  10   0       7000.67       7617.64       184.63 o
   2  10   0      21133.50      21825.42       300.09 o
   4  10   0       3552.09       3754.35        55.53 o
   6  10   0       7222.80       7347.08        97.66 o
   8  10   0        254.12        282.19        29.45 o
  10  10   0       1625.59       1596.25        66.74 o
  12  10   0       3221.40       3001.29       159.70 o
   1  11   0       1570.27       1521.93        41.50 o
   3  11   0        873.85        898.69        30.60 o
   5  11   0        510.08        501.78        26.91 o
   7  11   0       1717.52       1817.92        47.28 o
   9  11   0         69.65        177.55        26.48 o
  11  11   0       4450.79       4842.44       223.92 o
   0  12   0      17864.31      17883.30       401.89 o
   2  12   0      17770.95      17426.62       276.72 o
   4  12   0       2771.04       2619.99        61.52 o
   6  12   0        421.30        424.85        22.62 o
   8  12   0        177.12        265.50        29.54 o
  10  12   0          1.35          3.82        35.30 o
   1  13   0        309.75        337.07        21.29 o
   3  13   0      15033.74      15076.40       315.93 o
   5  13   0       5282.76       5097.62       104.79 o
   7  13   0      16930.90      15919.07       304.37 o
   9  13   0       2902.15       2922.14       145.18 o
   0  14   0       6992.36       7248.63       221.12 o
   2  14   0       1243.23       1292.95        43.07 o
   4  14   0       1096.56       1066.35        38.72 o
   6  14   0       1351.06       1357.00        43.98 o
   8  14   0         43.17         92.77        25.64 o
   1  15   0          0.83         25.96        13.85 o
   3  15   0       2072.81       1990.13        72.01 o
   5  15   0       1599.26       1629.86        51.04 o
   7  15   0       6252.58       5475.12       229.98 o
   0  16   0      24826.95      25214.32       567.95 o
   2  16   0       8729.97       8533.12       160.97 o
   4  16   0      11588.76      11280.60       234.31 o
 -15   1   1       4211.00       4350.71       104.49 o
 -13   1   1      13225.99      13399.75       238.17 o
 -11   1   1      16780.41      16337.45       216.88 o
  -9   1   1       9111.04       9414.43       129.58 o
  -7   1   1       1797.90       1710.51        27.95 o
  -5   1   1         40.98        132.72         8.25 o
  -3   1   1        138.91        209.18         6.66 o
  -1   1   1       7733.37       7902.71        92.97 o
   1   1   1      16498.75      17497.72       214.72 o
   3   1   1      31839.99      33356.14       325.09 o
   5   1   1      62877.96      64994.76       721.72 o
   7   1   1       5630.63       6044.29        86.03 o
   9   1   1       6040.01       6824.24       314.95 o
  11   1   1       1986.15       2012.85        62.76 o
  13   1   1        115.56        111.67        19.85 o
 -14   2   1       1954.73       2018.52        62.09 o
 -12   2   1        849.44        949.23        24.91 o
 -10   2   1       1320.58       1433.35        32.64 o
  -8   2   1       6700.18       6756.77        95.82 o
  -6   2   1      29067.86      30664.21       338.42 o
  -4   2   1      13999.17      14384.29       150.37 o
  -2   2   1      26937.48      27624.16       391.28 o
   0   2   1      23296.56      23907.11       268.30 o
   2   2   1       2103.24       2011.65        27.16 o
   4   2   1        554.68        672.99        13.15 o
   6   2   1       2015.20       1966.15        25.00 o
   8   2   1      13618.96      13602.89       251.02 o
  10   2   1      21073.26      20813.97       345.77 o
  12   2   1       7996.68       7550.35       151.62 o
 -15   3   1        167.36        188.97        29.59 o
 -13   3   1         47.42        115.17        37.29 o
 -11   3   1       3679.77       3598.28        55.85 o
  -9   3   1       1647.43       1691.13        30.92 o
  -7   3   1        190.88        150.72         6.41 o
  -5   3   1        988.83       1102.09        16.87 o
  -3   3   1       1457.40       1526.10        27.18 o
  -1   3   1       3224.76       3836.02        88.45 o
   1   3   1       2312.66       2702.24        43.38 o
   3   3   1       5217.95       5678.93        65.12 o
   5   3   1        659.87        812.85        26.51 o
   7   3   1         13.48        101.84        12.57 o
   9   3   1        910.93       1054.04        41.54 o
  11   3   1         17.89         44.97        19.45 o
  13   3   1        210.79        217.38        24.14 o
 -14   4   1         49.20         69.24        18.83 o
 -12   4   1       3444.05       3270.42        68.22 o
 -10   4   1       7204.19       7608.32       104.72 o
  -8   4   1      23055.11      22460.30       253.61 o
  -6   4   1      35337.34      36086.78       381.65 o
  -4   4   1       8994.92       7800.59        87.82 o
  -2   4   1      30231.78      30440.27       456.96 o
   0   4   1      46744.59      44265.75       529.77 o
   2   4   1      11603.52      11589.19       125.95 o
   4   4   1       1210.22       1180.88        21.16 o
   6   4   1       4649.16       4606.34        69.61 o
   8   4   1       2431.38       2568.86        59.23 o
  10   4   1       8728.70       8652.65       161.44 o
  12   4   1       5210.58       5283.68       116.08 o
 -15   5   1      10989.95      10901.22       410.01 o
 -13   5   1      14665.92      15022.69       309.30 o
 -11   5   1      24620.96      24694.73       317.46 o
  -9   5   1       8888.21       9055.10       126.16 o
  -7   5   1       4335.62       4381.96        61.91 o
  -5   5   1       2711.56       2910.12        38.87 o
  -3   5   1       1952.07       2159.23        33.21 o
  -1   5   1      22062.18      22219.80       326.88 o
   1   5   1      15862.12      15380.43       165.17 o
   3   5   1      61195.91      58955.94       614.96 o
   5   5   1      49917.52      47742.20       780.36 o
   7   5   1      30711.71      30232.99       350.25 o
   9   5   1       8334.24       8160.13       150.98 o
  11   5   1       5031.33       5001.47       108.13 o
  13   5   1        166.31        345.65        54.44 o
 -14   6   1        211.89        249.55        30.41 o
 -12   6   1        343.02        387.62        28.49 o
 -10   6   1         43.56         73.07        16.81 o
  -8   6   1        728.40        780.20        21.36 o
  -6   6   1       1157.74       1213.85        23.18 o
  -4   6   1       7341.18       7502.52        92.19 o
  -2   6   1       1119.52       1173.03        28.05 o
   0   6   1       8751.46       9116.03       122.18 o
   2   6   1        651.49        762.34        14.36 o
   4   6   1        407.75        492.20        12.41 o
   6   6   1        359.07        357.46        11.79 o
   8   6   1       3616.35       3581.74        60.65 o
  10   6   1       1939.23       1923.62        55.42 o
  12   6   1       1301.11       1405.02        50.94 o
 -13   7   1       4386.08       4536.23       100.12 o
 -11   7   1       4963.00       4917.40       100.90 o
  -9   7   1        172.03        255.32        15.68 o
  -7   7   1        791.11        765.04        32.61 o
  -5   7   1       2149.82       2104.59        33.98 o
  -3   7   1       1888.95       2186.46        39.58 o
  -1   7   1      19988.82      20083.27       301.18 o
   1   7   1       9164.67       9259.79       110.90 o
   3   7   1      28431.14      28457.41       303.55 o
   5   7   1      20529.39      21209.38       231.10 o
   7   7   1      25167.16      24555.13       288.92 o
   9   7   1       6258.25       6299.45       122.85 o
  11   7   1       3751.82       3746.35       102.10 o
  13   7   1        638.51        749.45        81.95 o
 -12   8   1       2350.17       2448.83        64.44 o
 -10   8   1      14250.93      13702.64       202.71 o
  -8   8   1      40398.15      40072.78       493.74 o
  -6   8   1      44687.80      43690.38       546.40 o
  -4   8   1      42753.29      42717.94       521.42 o
  -2   8   1      35964.57      35211.30       519.02 o
   0   8   1      66658.50      63768.57      1218.96 o
   2   8   1      27582.38      27647.44       501.84 o
   4   8   1        504.40        602.08        14.88 o
   6   8   1         17.01        247.83        19.12 o
   8   8   1       7624.18       7771.88       114.84 o
  10   8   1       8210.66       8248.54       179.78 o
  12   8   1      11084.02      10735.86       283.04 o
 -13   9   1       7833.69       7637.87       170.81 o
 -11   9   1       6661.55       6610.40       148.02 o
  -9   9   1       6097.77       6207.60       116.00 o
  -7   9   1       1110.25       1186.79        28.42 o
  -5   9   1       6325.96       6271.16        99.33 o
  -3   9   1       3851.38       3936.88        88.34 o
  -1   9   1       4761.40       4864.82        94.23 o
   1   9   1       8322.51       8388.52       137.66 o
   3   9   1       8251.29       8370.86       105.58 o
   5   9   1      22113.46      21914.94       276.46 o
   7   9   1      10373.92      10358.86       157.36 o
   9   9   1       7730.05       7606.86       202.51 o
  11   9   1       2291.25       2288.49        91.77 o
 -12  10   1        762.78        799.29        42.89 o
 -10  10   1       2138.29       2272.21        58.70 o
  -8  10   1       3599.55       3524.95        67.06 o
  -6  10   1        729.31        868.10        26.92 o
  -4  10   1       7626.11       8151.43       124.95 o
  -2  10   1       1383.64       1522.14        40.26 o
   0  10   1       2907.56       3193.71        66.05 o
   2  10   1       1055.63       1047.58        32.00 o
   4  10   1        306.06        359.03        16.20 o
   6  10   1        185.02        198.35        23.67 o
   8  10   1       1236.28       1314.84        40.70 o
  10  10   1        885.90        965.90        54.70 o
 -11  11   1      10322.61      10476.01       216.82 o
  -9  11   1       9604.15       9654.85       169.69 o
  -7  11   1        229.08        265.36        19.38 o
  -5  11   1       1961.60       1895.63        43.43 o
  -3  11   1       6602.83       6625.82       139.80 o
  -1  11   1       5392.19       5595.10       104.22 o
   1  11   1      28894.78      29044.79       439.71 o
   3  11   1      31860.03      30326.02       457.73 o
   5  11   1      44916.95      44306.62       593.78 o
   7  11   1      22917.13      23254.33       422.67 o
   9  11   1      15531.87      15601.27       364.65 o
  11  11   1       4671.52       4904.70       217.52 o
 -10  12   1       5950.53       6083.53       170.32 o
  -8  12   1      13497.09      13471.98       296.36 o
  -6  12   1      31156.17      29843.48       456.01 o
  -4  12   1      18310.24      18231.52       290.05 o
  -2  12   1      31268.91      30941.96       470.09 o
   0  12   1      25703.35      24805.35       382.60 o
   2  12   1      12294.66      12134.45       201.74 o
   4  12   1       1302.24       1445.88        42.21 o
   6  12   1        248.16        312.40        25.67 o
   8  12   1       1008.15        980.42        51.46 o
  -9  13   1        348.58        391.92        34.40 o
  -7  13   1       1098.59       1086.14        44.83 o
  -5  13   1          0.34         55.59        23.02 o
  -3  13   1        179.11        215.18        20.11 o
  -1  13   1       3278.45       3259.15        74.29 o
   1  13   1         81.10        110.31        15.12 o
   3  13   1         72.99         75.66        13.01 o
   5  13   1        169.45        209.27        22.29 o
   7  13   1        300.18        302.13        38.97 o
   9  13   1         86.86        138.69        43.40 o
  -8  14   1       4310.39       4321.52       108.34 o
  -6  14   1      12531.61      12875.81       219.69 o
  -4  14   1       8748.92       8836.82       161.15 o
  -2  14   1      15021.17      15859.67       262.33 o
   0  14   1       5054.35       5132.29       105.17 o
   2  14   1       7201.87       7090.13       141.33 o
   4  14   1        445.52        536.82        40.88 o
   6  14   1         27.26         51.61        17.43 o
   8  14   1       4148.56       4111.59       190.80 o
  -7  15   1       3597.79       3606.69       180.48 o
  -5  15   1          6.00         12.73        16.97 o
  -3  15   1         16.97         37.66        16.28 o
  -1  15   1       6361.26       6513.34       129.04 o
   1  15   1       6033.99       6231.50       123.99 o
   3  15   1      17232.35      17049.73       351.47 o
   5  15   1      17504.61      16974.81       327.30 o
  -4  16   1       4228.06       4542.23       102.89 o
  -2  16   1       1313.58       1496.13        55.32 o
   0  16   1       4425.02       4759.96       105.71 o
   2  16   1         69.20        104.35        19.71 o
   4  16   1       1639.25       1689.38       118.45 o
 -16   0   2       4809.39       5129.41       236.56 o
 -14   0   2       3030.47       3134.20       102.57 o
 -12   0   2      37168.25      37206.68       661.12 o
 -10   0   2       8564.42       9182.86       181.87 o
  -8   0   2     148413.44     142123.03      2408.26 o
  -6   0   2      63316.69      62700.20      1067.49 o
  -4   0   2      94588.27      85490.20      1676.79 o
  -2   0   2       6324.34       6433.28       138.75 o
   0   0   2      46059.25      48930.61       616.60 o
   2   0   2       1344.44       1482.34        62.88 o
   4   0   2       3721.99       3972.03        86.14 o
   6   0   2      33809.46      32890.77       891.80 o
   8   0   2      11159.61      11483.43       287.24 o
  10   0   2      44235.83      44576.72       999.41 o
  12   0   2       6129.79       6179.62       230.76 o
 -15   1   2       2534.66       2528.03        71.94 o
 -13   1   2       3348.90       3621.69        66.46 o
 -11   1   2        701.81        814.20        24.33 o
  -9   1   2         12.75         53.12         8.18 o
  -7   1   2       3803.10       3548.31        54.04 o
  -5   1   2         33.87         39.38         4.00 o
  -3   1   2      53067.54      52167.59       677.16 o
  -1   1   2      69357.41      65258.64       744.72 o
   1   1   2      56550.31      57971.60       984.08 o
   3   1   2      16873.99      18043.70       262.95 o
   5   1   2      26518.63      26009.08       329.71 o
   7   1   2       5708.49       5685.88        87.00 o
   9   1   2       5012.83       5014.98       106.95 o
  11   1   2        193.40        237.91        25.57 o
 -16   2   2        139.06        165.79        58.28 o
 -14   2   2       1119.13       1188.59        50.13 o
 -12   2   2       9453.88       9483.48       136.63 o
 -10   2   2         71.15         95.05        11.13 o
  -8   2   2      32252.13      33266.21       409.83 o
  -6   2   2       1110.57       1351.08        43.51 o
  -4   2   2      18030.24      17958.02       197.16 o
  -2   2   2       4555.53       4983.04        79.34 o
   0   2   2      10516.42      10940.55       163.80 o
   2   2   2        539.29        446.96        11.82 o
   4   2   2       7145.54       7281.21        91.84 o
   6   2   2       4893.47       4850.26        88.80 o
   8   2   2         28.08        199.57        54.56 o
  10   2   2      12694.76      12429.48       258.94 o
  12   2   2         77.87        106.18        20.91 o
 -15   3   2      15901.99      15769.84       322.26 o
 -13   3   2       8531.42       8694.53       117.83 o
 -11   3   2      22545.11      22538.74       259.82 o
  -9   3   2        380.08        371.79        13.25 o
  -7   3   2        768.59        917.11        15.72 o
  -5   3   2      42252.16      41800.45       402.92 o
  -3   3   2      14101.37      14045.18       303.99 o
  -1   3   2     112740.86     100571.26      2684.97 o
   1   3   2       1761.18       1342.02        19.76 o
   3   3   2     104079.52     100608.82      1209.02 o
   5   3   2      26483.32      26104.49       302.35 o
   7   3   2      40054.20      38854.15       564.96 o
   9   3   2       1044.75       1199.39        42.79 o
  11   3   2       1349.52       1473.75        52.49 o
 -14   4   2      10756.83      10940.86       197.42 o
 -12   4   2       5887.75       5910.69        83.17 o
 -10   4   2      40724.66      41259.95       456.53 o
  -8   4   2      26839.14      26497.01       296.11 o
  -6   4   2      85990.11      86695.48       825.93 o
  -4   4   2        633.67        593.81        22.77 o
  -2   4   2       9290.58       8525.31       117.82 o
   0   4   2       3946.43       4681.10        58.16 o
   2   4   2       3616.31       3646.45        45.16 o
   4   4   2       7925.34       7584.96       122.09 o
   6   4   2       2994.42       3038.55        72.36 o
   8   4   2      30439.67      30162.52       482.48 o
  10   4   2       9845.95       9630.15       181.52 o
  12   4   2      16659.62      16432.55       291.02 o
 -15   5   2       1792.03       1849.83        66.00 o
 -13   5   2         22.45         82.73        14.04 o
 -11   5   2       3243.36       3209.77        63.50 o
  -9   5   2       6174.03       5999.13        88.60 o
  -7   5   2       6146.66       6288.03        97.41 o
  -5   5   2        827.86        937.60        17.63 o
  -3   5   2       6247.71       6686.20       107.67 o
  -1   5   2       1170.18       1210.29        24.07 o
   1   5   2       6105.50       6747.72        84.64 o
   3   5   2        558.94        618.69        14.98 o
   5   5   2       4096.84       4153.43        59.37 o
   7   5   2        643.65        644.87        21.26 o
   9   5   2       1389.39       1303.43        45.07 o
  11   5   2         40.28         60.75        19.31 o
 -14   6   2       2383.34       2346.30        65.01 o
 -12   6   2       2308.08       2388.02        54.38 o
 -10   6   2      18126.86      18232.45       260.13 o
  -8   6   2       9131.65       9146.89       137.23 o
  -6   6   2      51142.21      51044.27       571.56 o
  -4   6   2      13971.12      14668.46       200.92 o
  -2   6   2      35637.77      34884.71       510.28 o
   0   6   2        104.91        198.95        17.29 o
   2   6   2        249.56        251.34         8.46 o
   4   6   2       6985.01       6864.55        89.61 o
   6   6   2        231.21        254.65        13.62 o
   8   6   2      16485.84      15682.92       243.60 o
  10   6   2       6662.42       6501.18       133.06 o
  12   6   2       8688.33       8441.96       325.21 o
 -15   7   2       1374.06       1211.84        85.05 o
 -13   7   2      12684.62      12425.86       213.72 o
 -11   7   2       1888.23       1871.75        50.59 o
  -9   7   2       7084.55       7211.59       127.98 o
  -7   7   2       6448.34       6498.61        92.16 o
  -5   7   2        159.26        365.61        18.70 o
  -3   7   2      68624.55      64961.64       939.64 o
  -1   7   2       5364.74       5261.03       105.72 o
   1   7   2      80217.79      76702.02       915.06 o
   3   7   2       4507.01       4524.54        62.04 o
   5   7   2      51837.36      51405.22       585.64 o
   7   7   2         26.53        159.33        17.46 o
   9   7   2       4587.70       4423.64       112.42 o
  11   7   2        419.06        535.56        39.99 o
 -14   8   2        942.14        918.90        57.68 o
 -12   8   2       1520.69       1630.42        48.84 o
 -10   8   2         66.22         66.59        13.99 o
  -8   8   2        424.52        522.16        20.39 o
  -6   8   2       1852.10       1853.95        39.44 o
  -4   8   2       1757.52       1784.65        41.99 o
  -2   8   2        805.34        923.15        39.66 o
   0   8   2        373.56        337.74        15.65 o
   2   8   2       3959.00       3700.52        75.32 o
   4   8   2       2720.88       2807.23        74.56 o
   6   8   2       1024.38        983.71        28.56 o
   8   8   2        417.45        346.44        22.25 o
  10   8   2        617.96        755.33        49.64 o
 -13   9   2      14890.21      15155.04       299.83 o
 -11   9   2       6476.42       6587.51       125.63 o
  -9   9   2       7729.66       8003.61       142.29 o
  -7   9   2        203.13        225.51        15.27 o
  -5   9   2        136.04        144.40        13.78 o
  -3   9   2       7573.02       7551.03       128.86 o
  -1   9   2        354.58        789.06        25.93 o
   1   9   2       7587.86       7653.27       115.94 o
   3   9   2       1014.26       1088.70        25.96 o
   5   9   2      13935.98      14015.06       205.18 o
   7   9   2        459.89        569.26        23.96 o
   9   9   2        896.53        893.20        77.37 o
  11   9   2       1128.41       1184.86        95.23 o
 -12  10   2       5365.22       5334.14       109.92 o
 -10  10   2      12320.13      12472.32       211.45 o
  -8  10   2      15504.76      16069.02       258.33 o
  -6  10   2      18452.48      18094.72       255.52 o
  -4  10   2       8478.44       8606.48       147.04 o
  -2  10   2       2665.34       2735.75        59.91 o
   0  10   2       3402.38       3469.77        62.62 o
   2  10   2        766.51        795.57        33.98 o
   4  10   2        365.56        427.60        35.32 o
   6  10   2       3670.68       3781.59        80.63 o
   8  10   2      11742.45      11705.71       301.99 o
  10  10   2      11645.96      11556.49       424.09 o
 -11  11   2       4630.52       4749.32       115.44 o
  -9  11   2       1034.96       1112.89        44.38 o
  -7  11   2        770.24        773.66        29.44 o
  -5  11   2       6457.65       6790.08       110.90 o
  -3  11   2       1418.03       1424.99        41.05 o
  -1  11   2       8536.64       8561.80       148.10 o
   1  11   2       4077.40       3967.61        80.15 o
   3  11   2      11272.66      10776.01       211.47 o
   5  11   2        269.83        352.55        32.02 o
   7  11   2       1595.08       1646.26        70.26 o
   9  11   2       2119.45       2179.60       126.88 o
 -12  12   2        136.35        243.19        53.75 o
 -10  12   2       7770.57       7629.69       164.40 o
  -8  12   2       3367.60       3511.90        78.10 o
  -6  12   2      15910.07      16018.31       233.73 o
  -4  12   2       2425.52       2433.85        59.89 o
  -2  12   2       5340.99       5482.05       106.22 o
   0  12   2        107.78        251.88        25.57 o
   2  12   2        551.57        585.85        26.18 o
   4  12   2       1582.66       1565.95        53.60 o
   6  12   2       1020.75       1014.83        36.63 o
   8  12   2       5645.57       5495.19       162.85 o
 -11  13   2       7961.82       7587.53       280.20 o
  -9  13   2        535.30        621.64        35.20 o
  -7  13   2        754.22        844.34        33.41 o
  -5  13   2       2257.44       2182.27        51.23 o
  -3  13   2       4254.21       4258.64        90.95 o
  -1  13   2      19244.79      18656.95       298.84 o
   1  13   2       7763.96       7636.76       139.70 o
   3  13   2      13707.41      13767.22       267.99 o
   5  13   2       3762.46       3953.91       101.78 o
   7  13   2       2923.81       3047.88       155.75 o
  -8  14   2       3253.46       3440.23       111.00 o
  -6  14   2        796.67        880.92        36.86 o
  -4  14   2       3314.25       3283.46        78.25 o
  -2  14   2        559.25        618.96        30.09 o
   0  14   2        424.46        444.39        25.71 o
   2  14   2       1457.53       1393.53        53.40 o
   4  14   2       1341.05       1381.26        53.82 o
   6  14   2       1835.47       1746.53        63.03 o
  -7  15   2         86.73        136.21        35.12 o
  -5  15   2       8157.33       8097.67       154.03 o
  -3  15   2       1238.09       1224.92        47.77 o
  -1  15   2       7350.45       7252.83       140.16 o
   1  15   2       1731.75       1718.55        53.09 o
   3  15   2       7922.08       7728.47       263.87 o
   5  15   2       2593.97       2748.72       154.31 o
  -4  16   2      11112.96      11366.80       256.51 o
  -2  16   2        288.34        407.56        53.48 o
   0  16   2       3045.15       3309.70       124.42 o
 -15   1   3       4399.35       4372.18        79.64 o
 -13   1   3        638.40        650.62        26.40 o
 -11   1   3       1026.60       1029.65        27.45 o
  -9   1   3       1287.28       1395.97        29.80 o
  -7   1   3      17443.28      17542.21       189.76 o
  -5   1   3      21641.25      22191.65       271.20 o
  -3   1   3     101174.97      97640.79      1183.18 o
  -1   1   3      29474.07      29732.02       390.62 o
   1   1   3      17849.32      18563.81       215.16 o
   3   1   3       8570.90       8682.63       132.46 o
   5   1   3       2328.55       2338.23        44.36 o
   7   1   3         11.41        130.95        14.45 o
   9   1   3       3063.58       3085.72        79.71 o
  11   1   3       1792.37       1833.01        63.20 o
 -16   2   3       3645.39       3579.52        72.17 o
 -14   2   3      12552.54      12221.68       154.95 o
 -12   2   3      22503.98      22023.18       286.09 o
 -10   2   3      27229.77      27500.80       346.38 o
  -8   2   3      34473.60      33799.78       416.27 o
  -6   2   3      27068.67      27934.19       374.67 o
  -4   2   3       9487.88       9366.78       115.16 o
  -2   2   3         61.14         93.08        13.84 o
   0   2   3       2470.94       2575.64        38.63 o
   2   2   3      27002.97      28365.72       366.13 o
   4   2   3      17146.27      17216.96       224.76 o
   6   2   3       6141.02       6180.72        94.75 o
   8   2   3      12032.85      11847.28       233.36 o
  10   2   3       9344.36       9265.83       180.96 o
 -15   3   3        830.35        865.78        28.69 o
 -13   3   3       1178.72       1153.32        31.25 o
 -11   3   3       1709.16       1668.97        33.15 o
  -9   3   3       1435.71       1584.28        29.31 o
  -7   3   3       2397.64       2464.66        41.41 o
  -5   3   3       1435.01       1571.44        26.04 o
  -3   3   3        965.25       1252.55        25.02 o
  -1   3   3        228.95        346.34        21.61 o
   1   3   3       4119.80       4768.59        64.84 o
   3   3   3        208.70        228.00        11.85 o
   5   3   3        132.43        148.96        12.13 o
   7   3   3       1288.85       1214.56        31.89 o
   9   3   3        367.53        392.40        28.31 o
  11   3   3        290.85        303.26        30.83 o
 -16   4   3       5895.64       5752.81       167.66 o
 -14   4   3      11795.77      11968.87       163.89 o
 -12   4   3      10482.29      10306.70       140.49 o
 -10   4   3      12624.17      12829.34       172.16 o
  -8   4   3      23526.64      23727.15       266.66 o
  -6   4   3      16305.26      16904.96       190.05 o
  -4   4   3       3416.96       3262.93        51.82 o
  -2   4   3       9651.65      10544.93       145.84 o
   0   4   3       6628.64       7206.62        87.50 o
   2   4   3      20028.05      21232.77       247.16 o
   4   4   3      19760.12      20172.78       261.63 o
   6   4   3      16968.25      17098.48       228.19 o
   8   4   3      17043.77      16407.20       281.40 o
  10   4   3       9955.56       9922.91       190.28 o
 -15   5   3       2615.19       2597.15        69.63 o
 -13   5   3       1044.63       1155.80        31.61 o
 -11   5   3         60.49         98.46        11.61 o
  -9   5   3       8307.72       8151.06       125.06 o
  -7   5   3      16981.47      17172.16       216.31 o
  -5   5   3      46167.50      45580.41       663.70 o
  -3   5   3      62723.34      59413.75       854.23 o
  -1   5   3      81702.31      77469.15      1453.21 o
   1   5   3      18445.05      18628.59       201.85 o
   3   5   3      12194.72      12412.82       151.28 o
   5   5   3       3373.12       3260.68        79.46 o
   7   5   3         80.62        117.30        20.53 o
   9   5   3       1201.76       1270.82        69.43 o
 -14   6   3       1077.06       1194.19        43.64 o
 -12   6   3       4147.96       4158.36        89.12 o
 -10   6   3       1932.56       1910.05        49.20 o
  -8   6   3       4072.51       4268.50        94.53 o
  -6   6   3       6165.48       6350.31       153.77 o
  -4   6   3         27.57         72.09        12.94 o
  -2   6   3       1834.06       1892.25        41.17 o
   0   6   3        117.87        276.53        15.16 o
   2   6   3       1567.76       1545.85        30.88 o
   4   6   3        887.89        967.80        28.32 o
   6   6   3        480.12        529.76        23.07 o
   8   6   3        443.81        598.86        34.11 o
  10   6   3        733.67        745.13        43.85 o
 -15   7   3         63.58         39.34        34.58 o
 -13   7   3        741.29        719.17        32.66 o
 -11   7   3       1256.06       1310.09        41.87 o
  -9   7   3      13710.25      13295.43       248.63 o
  -7   7   3      13803.48      13912.20       197.58 o
  -5   7   3      35379.58      36008.44       531.39 o
  -3   7   3      29388.60      28209.78       419.60 o
  -1   7   3      45514.35      45287.14       662.03 o
   1   7   3      15133.06      14736.35       205.55 o
   3   7   3       9787.54      10091.47       138.01 o
   5   7   3       1202.59       1338.31        36.25 o
   7   7   3       1909.18       1899.21        47.29 o
   9   7   3         83.97        221.70        28.80 o
 -14   8   3      16078.80      16182.85       272.48 o
 -12   8   3      21277.32      21294.86       342.01 o
 -10   8   3      16097.03      16274.33       302.51 o
  -8   8   3      25348.90      24585.86       376.30 o
  -6   8   3      23255.20      23338.98       354.49 o
  -4   8   3          8.47         46.55         8.23 o
  -2   8   3       2675.14       2988.31        60.94 o
   0   8   3      14881.42      15036.04       210.88 o
   2   8   3      22348.91      22571.65       349.43 o
   4   8   3      29135.14      28262.34       444.38 o
   6   8   3      30384.54      30192.84       426.76 o
   8   8   3      24574.02      23480.45       384.45 o
  10   8   3      16966.61      16236.66       403.37 o
 -13   9   3       1000.72       1097.45        42.44 o
 -11   9   3        637.75        642.66        42.80 o
  -9   9   3       2964.43       2941.68        77.15 o
  -7   9   3      11099.67      10773.42       179.73 o
  -5   9   3       4386.76       4451.71        85.54 o
  -3   9   3      16002.64      16431.00       257.55 o
  -1   9   3      14777.32      14575.64       230.11 o
   1   9   3       8277.31       8351.36       144.06 o
   3   9   3       1534.52       1752.16        41.28 o
   5   9   3       2305.78       2347.11        60.09 o
   7   9   3        547.88        477.23        37.32 o
 -12  10   3       2582.72       2558.41        77.01 o
 -10  10   3       2240.73       2169.09        66.45 o
  -8  10   3       2703.85       2698.44        62.70 o
  -6  10   3       1199.80       1182.31        32.80 o
  -4  10   3        528.37        564.21        24.32 o
  -2  10   3         78.12        267.38        30.73 o
   0  10   3       3168.41       3127.38        59.32 o
   2  10   3       4362.76       4444.37        88.35 o
   4  10   3       2197.39       2197.31        49.81 o
   6  10   3       4064.69       4265.04        93.00 o
   8  10   3       1708.99       1785.86        99.73 o
 -11  11   3       3557.82       3433.15        93.50 o
  -9  11   3       5042.63       4948.18       121.43 o
  -7  11   3      24721.56      23910.32       373.03 o
  -5  11   3      29808.39      29417.85       504.90 o
  -3  11   3      52464.82      49689.77      1133.64 o
  -1  11   3      36799.09      35376.77       478.46 o
   1  11   3      25198.57      25213.39       393.78 o
   3  11   3       6152.07       6135.56       116.53 o
   5  11   3       6779.14       6885.80       155.14 o
   7  11   3         76.48        130.82        59.25 o
 -10  12   3       6508.36       6341.64       143.75 o
  -8  12   3       5900.40       6089.34       118.13 o
  -6  12   3       5529.80       5448.40        99.67 o
  -4  12   3         22.23         64.18        12.72 o
  -2  12   3       1302.52       1422.88        43.54 o
   0  12   3       4997.19       5151.18       119.93 o
   2  12   3       9755.37       9748.84       198.90 o
   4  12   3      16769.98      16201.99       308.39 o
   6  12   3      10044.74      10169.84       264.34 o
  -9  13   3       2017.93       2016.48        66.44 o
  -7  13   3         26.78         41.57        12.74 o
  -5  13   3        157.24        231.66        19.99 o
  -3  13   3         74.74        108.97        18.51 o
  -1  13   3        269.18        315.92        23.02 o
   1  13   3         71.84        112.92        20.37 o
   3  13   3        186.71        211.64        24.19 o
   5  13   3        339.07        359.47        41.40 o
  -8  14   3       5626.96       5952.09       120.08 o
  -6  14   3       5853.47       5858.69       105.47 o
  -4  14   3        315.38        441.53        26.15 o
  -2  14   3        107.80        131.84        16.40 o
   0  14   3       4755.14       5014.96       123.39 o
   2  14   3       4183.90       4030.70       106.16 o
   4  14   3       8710.31       8528.81       223.67 o
  -7  15   3       6867.11       6761.31       274.60 o
  -5  15   3      13008.23      12906.33       224.64 o
  -3  15   3      15582.32      15840.83       320.16 o
  -1  15   3      13795.07      14200.20       284.15 o
   1  15   3       5366.84       5164.32       171.17 o
   3  15   3       6719.13       6776.93       257.26 o
  -2  16   3       1347.24       1453.14       100.42 o
 -16   0   4      23332.97      23077.06       440.38 o
 -14   0   4       4945.17       4922.29       119.55 o
 -12   0   4      17570.50      18038.01       336.56 o
 -10   0   4       3866.07       3765.98       106.41 o
  -8   0   4       5696.20       5651.79       140.25 o
  -6   0   4       6091.88       6174.65       120.99 o
  -4   0   4       3635.53       3959.13       144.50 o
  -2   0   4     141386.55     135991.59      1900.76 o
   0   0   4      28552.45      29918.61       590.54 o
   2   0   4     157661.16     158432.12      2731.14 o
   4   0   4      12485.01      12257.49       283.92 o
   6   0   4      47035.75      47370.38       847.00 o
   8   0   4       2386.00       2655.98       159.22 o
  10   0   4       9600.84       9391.31       372.22 o
 -15   1   4       2532.50       2663.43        57.20 o
 -13   1   4       5012.88       4888.24        81.91 o
 -11   1   4       3813.36       4034.78        67.14 o
  -9   1   4      21406.23      21616.70       332.34 o
  -7   1   4      14536.97      15013.06       189.34 o
  -5   1   4      22635.28      22569.16       335.15 o
  -3   1   4      14813.98      14507.54       173.70 o
  -1   1   4      19836.99      20044.46       220.50 o
   1   1   4         58.14        230.68        13.55 o
   3   1   4        718.69        808.44        39.93 o
   5   1   4       6096.68       6162.08        96.42 o
   7   1   4       3822.31       3824.06        82.39 o
   9   1   4       4614.12       4643.72       109.54 o
 -16   2   4       5757.83       5629.77        93.03 o
 -14   2   4        226.83        237.95        18.78 o
 -12   2   4       7019.99       7232.89       108.74 o
 -10   2   4          4.04         36.14         9.23 o
  -8   2   4        408.50        486.69        19.25 o
  -6   2   4       2290.70       2377.49        37.46 o
  -4   2   4         61.57        102.86        10.44 o
  -2   2   4       2855.91       2678.60        41.48 o
   0   2   4        187.27        295.14        17.61 o
   2   2   4      12892.06      12795.40       171.26 o
   4   2   4        269.37        388.57        19.50 o
   6   2   4       4727.57       4529.68        77.77 o
   8   2   4         26.44        102.26        19.92 o
  10   2   4        524.70        558.19        85.24 o
 -15   3   4       1102.59       1136.40        34.24 o
 -13   3   4      11573.11      11574.70       182.65 o
 -11   3   4      11801.31      11472.56       204.16 o
  -9   3   4      52891.63      52030.16       659.34 o
  -7   3   4      23060.08      22414.97       249.78 o
  -5   3   4      35928.29      34849.62       406.09 o
  -3   3   4      20268.39      19511.10       262.63 o
  -1   3   4      24624.53      25462.37       310.86 o
   1   3   4        959.91       1220.53        26.54 o
   3   3   4         69.12        233.36        16.73 o
   5   3   4       5809.98       5914.27       149.83 o
   7   3   4      10463.44      10323.05       163.38 o
   9   3   4      15694.28      15283.57       273.00 o
 -16   4   4       1818.87       1752.17        70.71 o
 -14   4   4      19551.25      19723.66       275.07 o
 -12   4   4       1014.58       1020.99        31.01 o
 -10   4   4       2831.19       2912.53        60.88 o
  -8   4   4       5005.09       4986.26        87.10 o
  -6   4   4        413.98        437.28        16.96 o
  -4   4   4      41889.02      41187.51       541.34 o
  -2   4   4       5320.96       5575.16        84.05 o
   0   4   4      61178.90      59626.73       789.78 o
   2   4   4      10145.25      10422.20       157.56 o
   4   4   4      57486.47      56435.27       770.45 o
   6   4   4       4564.23       4494.27        88.07 o
   8   4   4      18871.13      18627.04       369.92 o
 -15   5   4       1772.86       1832.96        56.82 o
 -13   5   4        439.14        427.65        22.36 o
 -11   5   4       3882.51       3953.78        78.59 o
  -9   5   4         62.93        102.12        28.54 o
  -7   5   4      12197.93      12335.31       175.65 o
  -5   5   4       8572.19       8862.30       143.56 o
  -3   5   4        833.32        983.66        27.09 o
  -1   5   4       2452.11       2480.93        45.94 o
   1   5   4       4433.65       4759.40        81.21 o
   3   5   4         73.64         91.35        11.69 o
   5   5   4       1600.68       1645.75        42.90 o
   7   5   4        783.59        812.48        30.98 o
   9   5   4        834.28        768.48        56.38 o
 -14   6   4      12787.43      12811.23       254.30 o
 -12   6   4       6302.12       6005.45       217.07 o
 -10   6   4       7469.37       7558.93       155.80 o
  -8   6   4       2562.57       2606.98        67.15 o
  -6   6   4       1146.79       1193.40        32.69 o
  -4   6   4       2235.19       2124.03        46.69 o
  -2   6   4       4804.09       4879.84        86.80 o
   0   6   4      20940.87      20512.31       318.05 o
   2   6   4      24351.66      23985.86       339.50 o
   4   6   4      14467.74      14064.73       211.88 o
   6   6   4       1390.47       1522.25        42.79 o
   8   6   4       1266.72       1362.49        57.68 o
 -13   7   4        749.94        850.43        51.12 o
 -11   7   4      13741.23      13923.58       266.45 o
  -9   7   4       3531.44       3342.68        82.90 o
  -7   7   4      36147.50      34819.20       517.69 o
  -5   7   4       8656.55       8272.05       147.37 o
  -3   7   4      53316.33      50678.66       740.30 o
  -1   7   4       6818.30       6934.37       134.10 o
   1   7   4       1455.13       1501.46        39.93 o
   3   7   4       1681.61       1817.68        65.83 o
   5   7   4        449.89        454.19        28.95 o
   7   7   4       9858.48       9633.92       159.92 o
   9   7   4       2473.44       2355.30       138.60 o
 -14   8   4         21.71         68.33        29.17 o
 -12   8   4        367.98        440.08        33.41 o
 -10   8   4        571.27        591.84        31.65 o
  -8   8   4       1280.63       1291.48        37.87 o
  -6   8   4        962.42        979.35        31.43 o
  -4   8   4          2.74         47.19        13.47 o
  -2   8   4       6582.12       6608.01       116.20 o
   0   8   4        111.18        145.20        13.99 o
   2   8   4       5581.80       5188.83       264.11 o
   4   8   4        289.81        291.21        21.94 o
   6   8   4       1375.99       1466.89        48.21 o
   8   8   4        125.27        181.71        51.98 o
 -13   9   4         66.62         61.40        18.77 o
 -11   9   4      10815.08      10470.73       211.50 o
  -9   9   4        225.56        298.51        28.80 o
  -7   9   4      18482.62      17815.21       283.07 o
  -5   9   4        120.84        226.94        17.26 o
  -3   9   4      21165.01      20846.36       446.14 o
  -1   9   4         54.29        198.83        15.16 o
   1   9   4       5023.99       4992.88       109.32 o
   3   9   4       1502.99       1537.06        54.97 o
   5   9   4          5.03          1.69        11.59 o
   7   9   4       8562.56       8550.27       191.22 o
 -12  10   4      11617.98      11144.52       227.09 o
 -10  10   4       8498.36       8440.76       177.59 o
  -8  10   4       2611.68       2648.00        63.50 o
  -6  10   4        474.88        561.34        47.81 o
  -4  10   4       1660.84       1770.84        47.62 o
  -2  10   4        333.35        370.58        24.01 o
   0  10   4       7834.79       8041.31       144.04 o
   2  10   4       7530.91       7575.97       165.34 o
   4  10   4      14927.33      15004.47       296.22 o
   6  10   4       1428.87       1565.03        52.97 o
 -11  11   4        279.67        285.34        30.53 o
  -9  11   4       5228.90       5387.67       125.61 o
  -7  11   4         14.65         42.54        10.81 o
  -5  11   4       3906.79       3873.26        85.97 o
  -3  11   4         15.94         74.50        25.82 o
  -1  11   4       2434.86       2459.99        60.59 o
   1  11   4        275.91        280.18        19.43 o
   3  11   4       2134.51       2063.59        67.79 o
   5  11   4          8.78         25.24        19.25 o
 -10  12   4        838.52        805.64        40.92 o
  -8  12   4        741.42        757.17        32.69 o
  -6  12   4        223.26        348.52        29.47 o
  -4  12   4        144.48        222.83        20.15 o
  -2  12   4       3638.33       3602.25        80.81 o
   0  12   4      10783.93      10757.38       188.68 o
   2  12   4       4584.84       4896.64       121.47 o
   4  12   4       5080.76       5017.95       157.34 o
  -9  13   4      12980.82      12536.17       249.67 o
  -7  13   4       4527.84       4513.99        97.46 o
  -5  13   4      20782.92      20864.57       409.03 o
  -3  13   4       7265.35       7267.14       137.83 o
  -1  13   4      14686.54      14719.58       287.69 o
   1  13   4          1.41         78.53        19.59 o
   3  13   4        375.25        442.92        63.35 o
  -8  14   4       5724.26       5415.02       229.72 o
  -6  14   4        629.69        642.34        33.59 o
  -4  14   4        949.32        985.50        40.24 o
  -2  14   4       1412.42       1603.46        78.44 o
   0  14   4        341.49        421.28        33.80 o
  -5  15   4       3566.07       3649.80       127.00 o
  -3  15   4        994.40       1078.98        94.25 o
 -15   1   5       4134.20       4066.79        92.06 o
 -13   1   5       6898.48       6970.93       130.98 o
 -11   1   5      21062.41      21143.57       332.39 o
  -9   1   5      16896.97      16793.92       264.87 o
  -7   1   5      14697.49      15103.41       193.05 o
  -5   1   5       7210.97       7158.62       101.71 o
  -3   1   5       6909.15       6849.27       101.86 o
  -1   1   5       4410.53       4463.23       106.78 o
   1   1   5        905.19       1009.43        26.00 o
   3   1   5       1161.09       1220.57        35.63 o
   5   1   5       3508.93       3496.86        66.20 o
   7   1   5       7733.67       7702.11       123.65 o
 -16   2   5      12948.84      13236.86       484.59 o
 -14   2   5      11832.31      11381.39       272.80 o
 -12   2   5       9407.74       9267.98       154.93 o
 -10   2   5        866.82        949.99        31.04 o
  -8   2   5         52.25         78.70         9.94 o
  -6   2   5       3293.16       3425.41        56.36 o
  -4   2   5      11487.14      11490.57       162.04 o
  -2   2   5       4713.27       4679.24       121.80 o
   0   2   5       7730.64       7760.82       121.21 o
   2   2   5      14967.81      14925.83       201.42 o
   4   2   5       6918.83       6719.88       116.00 o
   6   2   5        550.78        644.37        29.08 o
   8   2   5        235.67        342.70        62.45 o
 -15   3   5         30.81         68.11        17.53 o
 -13   3   5       1128.38       1115.26        37.08 o
 -11   3   5        293.87        323.04        22.25 o
  -9   3   5       2333.87       2352.46        51.73 o
  -7   3   5         64.13        108.72        10.99 o
  -5   3   5        957.75       1009.22        24.71 o
  -3   3   5       3278.42       3215.82        56.71 o
  -1   3   5        356.91        411.73        18.76 o
   1   3   5          4.72         39.08         7.91 o
   3   3   5         29.86         53.53        10.43 o
   5   3   5        115.74        143.02        15.46 o
   7   3   5         21.95         61.87        14.65 o
 -14   4   5       2555.99       2765.67        66.65 o
 -12   4   5       1501.04       1540.13        43.81 o
 -10   4   5       2768.64       2596.85        57.48 o
  -8   4   5       2907.80       2807.66        57.83 o
  -6   4   5       6331.10       6610.57       113.38 o
  -4   4   5      11741.32      12212.26       192.73 o
  -2   4   5      12814.46      13530.76       193.86 o
   0   4   5      17626.33      16968.81       274.50 o
   2   4   5      13104.30      13624.20       205.17 o
   4   4   5       5184.25       5188.14        95.84 o
   6   4   5       2888.79       2990.71        68.42 o
 -15   5   5       5737.96       5694.25       229.30 o
 -13   5   5      15070.01      14339.17       228.66 o
 -11   5   5      15617.06      15645.14       293.27 o
  -9   5   5      33487.08      32812.85       570.44 o
  -7   5   5      16749.38      16998.10       263.88 o
  -5   5   5       8370.39       8729.43       296.43 o
  -3   5   5       5022.03       5137.24       108.81 o
  -1   5   5       1098.14       1050.64        39.21 o
   1   5   5       1393.58       1522.69        70.82 o
   3   5   5       3850.06       3854.66        75.88 o
   5   5   5      10439.15      10646.45       172.72 o
   7   5   5      12181.92      12012.75       194.64 o
 -14   6   5       4121.76       4193.89       194.82 o
 -12   6   5        852.62        804.74        38.93 o
 -10   6   5        994.84        989.68        40.31 o
  -8   6   5          9.48         36.21        12.62 o
  -6   6   5        177.32        262.92        30.29 o
  -4   6   5       1370.73       1453.55        38.11 o
  -2   6   5       2365.47       2438.69        55.58 o
   0   6   5        312.30        415.46        25.23 o
   2   6   5       2267.64       2308.70        69.33 o
   4   6   5        695.46        689.50        37.58 o
   6   6   5        342.13        366.73        31.31 o
 -13   7   5       5655.68       5493.63       130.79 o
 -11   7   5       4444.04       4367.05       106.75 o
  -9   7   5       8970.21       9068.46       182.65 o
  -7   7   5       2848.35       2901.16        63.34 o
  -5   7   5       1935.86       2105.15        71.27 o
  -3   7   5         85.70        286.66        20.04 o
  -1   7   5        203.09        231.23        20.68 o
   1   7   5        916.20       1027.56        46.16 o
   3   7   5       1759.57       1719.96        51.91 o
   5   7   5       8612.94       8642.59       258.09 o
   7   7   5       5368.69       4944.25       218.64 o
 -12   8   5         49.01         95.83        21.67 o
 -10   8   5       2613.97       2441.44        92.13 o
  -8   8   5      11301.29      11136.44       217.55 o
  -6   8   5      14694.78      15198.61       243.66 o
  -4   8   5      22920.57      22479.75       404.39 o
  -2   8   5      32994.02      31842.79       489.08 o
   0   8   5      25515.59      24944.12       460.85 o
   2   8   5      23927.90      23083.38       432.52 o
   4   8   5      12380.96      12523.55       223.05 o
   6   8   5       1869.87       1981.67       148.45 o
 -11   9   5       6494.96       6519.22       146.77 o
  -9   9   5       8443.83       8515.81       177.11 o
  -7   9   5       9108.25       9494.18       188.73 o
  -5   9   5        313.54        434.35        38.40 o
  -3   9   5       1324.68       1309.29        46.87 o
  -1   9   5        752.55        807.89        38.31 o
   1   9   5        544.76        606.34        33.95 o
   3   9   5       5157.19       4961.07       123.92 o
   5   9   5       4093.37       4162.22       172.92 o
 -10  10   5          1.31         37.67        15.46 o
  -8  10   5        501.41        524.54        31.99 o
  -6  10   5       2266.60       2402.81        60.06 o
  -4  10   5        466.57        535.45        46.15 o
  -2  10   5       2392.35       2542.09        62.71 o
   0  10   5       1293.43       1366.98        53.00 o
   2  10   5       2690.97       2868.59       121.34 o
   4  10   5       1740.67       1777.40        65.68 o
  -9  11   5      13706.69      13395.50       263.51 o
  -7  11   5      12198.70      12079.70       235.76 o
  -5  11   5       1759.66       1836.50        60.84 o
  -3  11   5       3455.00       3645.59        82.17 o
  -1  11   5        759.07        975.41        36.82 o
   1  11   5        770.10        735.39        42.40 o
   3  11   5      10578.27      10790.50       511.00 o
  -8  12   5       7165.39       6827.44       205.43 o
  -6  12   5       8375.07       8373.47       154.56 o
  -4  12   5      22031.02      21208.35       395.52 o
  -2  12   5      16818.04      16491.96       275.03 o
   0  12   5      17390.33      16676.88       328.87 o
   2  12   5      10766.54      10388.25       378.72 o
  -7  13   5         51.55        104.53        22.65 o
  -5  13   5          4.17         21.92        17.57 o
  -3  13   5       1658.43       1689.61        52.96 o
  -1  13   5          9.60         22.61        15.12 o
  -4  14   5       8464.54       8450.21       231.60 o
  -2  14   5       3995.90       3782.03       167.97 o
 -14   0   6       2606.30       2756.11       138.46 o
 -12   0   6       1106.30       1202.57        56.24 o
 -10   0   6      42731.72      41990.03       892.62 o
  -8   0   6      20675.95      19391.58       600.80 o
  -6   0   6      82867.64      82296.79      1383.29 o
  -4   0   6      29107.81      28626.30       629.73 o
  -2   0   6      53562.02      54503.12      1171.44 o
   0   0   6       5687.15       5895.08       161.60 o
   2   0   6       8885.51       9127.99       191.54 o
   4   0   6        293.11        501.80        62.90 o
   6   0   6        311.33        385.58        57.80 o
 -15   1   6       4444.55       4223.95       174.48 o
 -13   1   6       3416.54       3424.24        91.07 o
 -11   1   6       1755.60       1887.94        58.54 o
  -9   1   6       2984.80       3082.72        63.57 o
  -7   1   6       1760.64       1848.28        38.48 o
  -5   1   6       1830.26       2081.11        49.80 o
  -3   1   6       5431.37       5516.77       104.43 o
  -1   1   6      14815.54      15117.17       250.18 o
   1   1   6      11419.09      11598.09       201.70 o
   3   1   6      10108.98      10235.31       185.54 o
   5   1   6       7985.50       7457.71       132.23 o
 -14   2   6        397.80        385.90        24.36 o
 -12   2   6        474.63        542.96        71.73 o
 -10   2   6       9084.22       8944.73       147.37 o
  -8   2   6         20.88         28.31        10.30 o
  -6   2   6      19176.33      19148.70       217.47 o
  -4   2   6        102.65        167.11        14.09 o
  -2   2   6       9985.09       9887.66       171.34 o
   0   2   6        418.48        475.80        23.86 o
   2   2   6       5893.36       5803.43       104.27 o
   4   2   6         59.25        115.76        15.50 o
   6   2   6        599.61        508.25        31.42 o
 -15   3   6      10584.42      11056.97       412.27 o
 -13   3   6      25439.48      25242.99       376.80 o
 -11   3   6       9734.37       9627.82       159.34 o
  -9   3   6      19491.58      19406.07       289.16 o
  -7   3   6         40.64        212.98        16.56 o
  -5   3   6        424.34        478.84        24.51 o
  -3   3   6      12464.68      12783.50       247.81 o
  -1   3   6       4681.70       4809.16        96.55 o
   1   3   6      29430.70      28629.30       454.19 o
   3   3   6       8982.95       8924.29       149.34 o
   5   3   6      30160.79      27954.58       459.45 o
 -14   4   6         40.78         85.13        18.51 o
 -12   4   6       8517.23       8198.44       142.34 o
 -10   4   6       9927.37       9436.36       155.57 o
  -8   4   6      36665.41      37492.82       774.02 o
  -6   4   6       9894.51      10184.96       168.25 o
  -4   4   6      30663.62      31144.58       560.31 o
  -2   4   6       4773.94       4765.09       111.86 o
   0   4   6      10557.97      10510.78       427.29 o
   2   4   6       1520.05       1679.91        50.99 o
   4   4   6        804.13        941.02        35.97 o
   6   4   6       1816.43       2040.55       132.97 o
 -13   5   6       3427.54       3310.14        91.71 o
 -11   5   6        963.21        931.02        39.75 o
  -9   5   6       5799.87       5711.68       125.47 o
  -7   5   6       1222.99       1336.47        38.33 o
  -5   5   6       3294.29       3307.17        81.06 o
  -3   5   6        581.40        621.35        31.46 o
  -1   5   6       1168.83       1140.81        45.53 o
   1   5   6        211.85        268.54        56.58 o
   3   5   6       1279.30       1263.68        52.32 o
   5   5   6         45.97         66.99        26.91 o
 -12   6   6       1651.66       1693.73        59.88 o
 -10   6   6        773.74        818.87        40.63 o
  -8   6   6      15815.18      15467.77       344.41 o
  -6   6   6      13708.92      14114.51       265.27 o
  -4   6   6      40724.38      39189.23       699.77 o
  -2   6   6       6653.80       6811.56       185.62 o
   0   6   6       8225.59       7984.59       188.41 o
   2   6   6        659.06        814.30        41.63 o
   4   6   6       1873.94       1896.10        60.40 o
 -13   7   6       2629.56       2631.35        80.87 o
 -11   7   6      18213.46      18572.19       347.13 o
  -9   7   6       3701.10       3755.81        95.08 o
  -7   7   6       7333.53       7401.09       152.27 o
  -5   7   6       2393.96       2649.42        72.64 o
  -3   7   6         45.81         67.70        14.71 o
  -1   7   6      16063.37      16064.25       481.69 o
   1   7   6       3689.81       3741.59       200.30 o
   3   7   6      21180.53      20082.23       539.92 o
 -12   8   6         69.23         96.12        21.98 o
 -10   8   6        504.88        582.01        40.97 o
  -8   8   6          0.90         11.91        14.91 o
  -6   8   6        125.98        186.70        21.92 o
  -4   8   6        974.99        948.54        42.03 o
  -2   8   6        326.96        366.73        29.19 o
   0   8   6          1.53         25.78        14.24 o
   2   8   6         39.00         48.50        18.57 o
 -11   9   6      21989.01      21639.98       401.55 o
  -9   9   6       6004.69       6141.71       139.72 o
  -7   9   6       5710.85       5738.85       158.81 o
  -5   9   6         11.06         55.12        14.42 o
  -3   9   6        497.78        536.36        33.38 o
  -1   9   6       2010.27       2021.90        68.54 o
   1   9   6        100.64        172.55        24.18 o
 -10  10   6       3354.29       3526.34        97.13 o
  -8  10   6       6694.24       6646.34       178.50 o
  -6  10   6       9222.94       9152.71       190.82 o
  -4  10   6      12624.63      12079.70       210.04 o
  -2  10   6       4624.51       4819.19       122.32 o
   0  10   6       2396.39       2384.94        77.99 o
  -9  11   6       2934.30       2935.54       148.37 o
  -7  11   6       1003.49       1017.98        58.73 o
  -5  11   6        867.30        886.17        43.54 o
  -3  11   6        219.90        231.08        25.89 o
  -1  11   6       2577.39       2597.57       100.30 o
  -6  12   6       3891.88       3910.28       127.04 o
  -4  12   6      11521.82      11373.01       202.91 o
  -2  12   6       2128.69       2082.69       119.95 o
 -13   1   7       4419.72       4126.90        98.75 o
 -11   1   7       1813.78       1787.37        54.89 o
  -9   1   7       2280.82       2292.99        60.14 o
  -7   1   7        397.28        480.65        32.44 o
  -5   1   7       4026.88       4078.11        85.75 o
  -3   1   7       4618.80       4631.66        96.26 o
  -1   1   7       9827.20       9738.51       176.69 o
   1   1   7       6849.88       6884.00       136.84 o
   3   1   7       3875.16       3647.82       103.59 o
 -14   2   7       2938.02       2944.97       153.41 o
 -12   2   7       8117.52       7762.77       137.14 o
 -10   2   7      11185.44      10710.92       174.06 o
  -8   2   7      10705.62      10379.46       221.87 o
  -6   2   7      14413.89      14206.09       237.52 o
  -4   2   7      13941.16      13061.04       280.20 o
  -2   2   7       3619.96       3542.14        80.16 o
   0   2   7        198.35        349.36        23.58 o
   2   2   7        107.28        176.15        21.13 o
 -13   3   7       1574.30       1490.93        46.42 o
 -11   3   7       3014.67       3044.96        67.70 o
  -9   3   7       2124.50       2054.17        61.17 o
  -7   3   7        527.62        629.32        38.88 o
  -5   3   7        173.28        216.08        21.42 o
  -3   3   7        215.50        250.14        20.50 o
  -1   3   7        600.58        691.82        43.48 o
   1   3   7        214.66        284.48        28.95 o
   3   3   7          0.20         21.44        29.41 o
 -14   4   7       3044.03       2964.65       157.38 o
 -12   4   7       4657.59       4729.73       294.49 o
 -10   4   7       6567.85       6457.40       141.61 o
  -8   4   7       9063.79       9353.11       315.43 o
  -6   4   7       7017.02       7226.89       191.48 o
  -4   4   7       2564.98       2452.39        72.71 o
  -2   4   7        774.51        887.01        41.47 o
   0   4   7       1057.60       1312.39        53.66 o
   2   4   7        800.70        870.79        49.35 o
 -13   5   7       3973.20       3704.00       124.30 o
 -11   5   7       1081.30       1167.57        47.96 o
  -9   5   7        515.10        542.65        31.33 o
  -7   5   7       1097.32       1241.43        54.81 o
  -5   5   7       5988.57       6347.13       144.28 o
  -3   5   7      13707.48      13617.79       271.67 o
  -1   5   7      14113.71      13936.72       280.99 o
   1   5   7      15471.21      15380.02       308.88 o
 -12   6   7        969.61       1002.98        47.08 o
 -10   6   7       3368.68       3435.36        91.31 o
  -8   6   7       1827.85       1840.73        97.20 o
  -6   6   7       2930.56       2975.27       102.48 o
  -4   6   7       4610.60       4619.80       116.03 o
  -2   6   7        357.44        393.52        30.45 o
   0   6   7        643.95        634.32        50.20 o
 -11   7   7       1427.57       1424.28        56.19 o
  -9   7   7        981.45        964.14        52.69 o
  -7   7   7       4501.13       4674.34       135.42 o
  -5   7   7       4434.55       4591.73       115.91 o
  -3   7   7      13530.96      13611.68       274.77 o
  -1   7   7       9328.17       8975.76       197.81 o
 -10   8   7      16869.39      16550.32       356.60 o
  -8   8   7      13911.71      13758.73       449.02 o
  -6   8   7      11945.69      12277.46       306.37 o
  -4   8   7       7075.69       7383.13       265.44 o
  -2   8   7        263.52        446.24        35.33 o
  -9   9   7        258.04        417.34        53.21 o
  -7   9   7        127.02        164.72        28.89 o
  -5   9   7       4714.94       4709.63       121.34 o
  -3   9   7       3305.09       3328.76        97.16 o
  -8  10   7        427.42        456.60        54.47 o
  -6  10   7       1245.35       1284.34        68.38 o
  -4  10   7        589.38        638.12        72.94 o
 -12   0   8       1935.36       2110.29        76.04 o
  -6   0   8       5572.02       5621.39       231.81 o
  -4   0   8       1163.98       1471.07        68.95 o
  -2   0   8        510.75        639.08        46.61 o
   0   0   8      16534.30      16477.36       569.06 o
 -11   1   8       2823.65       2750.30        62.74 o
  -7   1   8       6401.52       6601.95       182.39 o
  -5   1   8       4793.05       4948.64       121.77 o
  -3   1   8       9874.88       9604.73       206.36 o
  -1   1   8       4777.40       4796.56       148.64 o
 -12   2   8        350.34        508.45        38.59 o
  -8   2   8         39.92        191.18        38.96 o
  -6   2   8       1525.28       1591.96        57.65 o
  -4   2   8         24.00         81.86        19.81 o
  -2   2   8       1097.77       1030.22        48.80 o
 -11   3   8       5070.36       4953.67       203.25 o
  -7   3   8      12628.94      13240.90       326.60 o
  -5   3   8       7066.09       6992.38       159.21 o
  -3   3   8      14432.61      14376.64       289.34 o
 -12   4   8      10472.92      10247.65       301.97 o
 -10   4   8        966.00       1078.22        82.43 o
  -6   4   8        671.05        809.09        41.36 o
  -4   4   8        206.31        316.71        29.28 o
 -11   5   8        468.29        546.06        77.76 o
  -9   5   8       4837.59       4535.19       206.31 o
  -7   5   8        129.64        187.22        31.36 o
  -5   5   8       1899.18       2201.54        81.32 o
  -3   5   8       1577.35       1711.78       116.49 o
 -10   6   8       7147.67       6678.90       253.97 o
  -6   6   8       3503.59       3649.57       101.08 o
  -4   6   8       4585.44       4552.33       211.32 o
  -7   7   8       2041.39       2292.29       133.43 o
  -5   7   8      19031.11      18928.08       642.69 o
                                                
